# Supplementary material for: Spatial complexity of carcass location influences vertebrate scavenger efficiency and species composition
Source: Sci Rep. 2017 Aug 31;7:10250. doi: 10.1038/s41598-017-10046-1 (PMC5578956; doi:10.1038/s41598-017-10046-1)
Supplement: Supplementary file 2 — Dataset 1 [file 41598_2017_10046_MOESM2_ESM.xlsx]

## Sheet: Summary data
ID	fate	hab	carc	year	site	height	p.time	t.time	hrs	t.sps	Notes
CG1	Yes	Ground	Chicken	2015	7	na	2015-05-28 15:24:00	2015-06-02 15:51:53	120.45	pig	Flies present by 3:30 pm on 5/28, beetles present by 10:45 pm, ants first visible at 11:30 am on 5/29, only feathers visible at 1:10:28 am on 5/30 b/c beetles, only bones visible starting at 10 pm on 6/1, pig appeared to eat bones on 6/2
CG2	No	Ground	Chicken	2015	7	na	2015-05-29 13:12:47	2015-05-30 21:00:00	31.78		Flies first seen at 3:45 pm on 5/29, beetles first seen at 2:00 am on 5/30, small bird appears and pokes around - carcass is mostly under leaves at this point but it appears to find it and poke around with beak - one wing of carcass moved after bird's visit, carcass completely under leaves by 7:15 am on 5/31
CG3	No	Ground	Chicken	2015	7	na	2015-06-02 09:48:31	2015-06-04 02:30:00	40.68		Fllies first seen at 11:30 am on 6/2, ants first seen at 6:15 pm on 6/2, beetles first seen at 3:15 am on 6/3, rodent appears and sniffs something in background then turns and looks at and moves toward carcass then looks at camera then gone
CG4	No	Ground	Chicken	2015	7	na	2015-06-02 12:30:00	2015-06-04 08:00:00	43.5		Flies first seen at 4:15 pm on 6/2, ants first visible at 9:00 pm on 6/2, beetles first seen at 4:00 am on 6/3, worm seen at 4:30 on 6/8, ant mound completely covers carcass from 12 am on 6/3 through to end of trial
CG5	No	Ground	Chicken	2015	7	na	2015-06-04 14:25:00	2015-06-04 22:15:00	7.83		Flies first visible at 3:30 pm on 6/4, beetles at 7:45 pm on 6/4, beetles move carcass at least partially under leaves at 8:15 on 6/4, carcass completely under at 10:15 on 6/4, squirrel passes by and sniffs under sticks in background
CG6	No	Ground	Chicken	2015	7	na	2015-06-05 10:51:30	2015-06-07 03:30:00	40.63		Flies first seen at 11 am on 6/5, ants at 12:15 pm on 6/5, beetles seen 1st at 10:15 pm on 6/5, only feathers above ground by 8:30 am on 6/7, snake in one of the time-triggered pics looking at trigger area, nothing moved in next pic
CG7	No	Ground	Chicken	2015	7	na	2015-06-09 09:29:48	2015-06-11 11:00:00	49.5		Flies appear at 10 am on 6/9, ants at 3:15 pm on 6/9, frog sitting about 5 inches from carcass
CG8	No	Ground	Chicken	2015	7	na	2015-06-09 09:51:00	2015-06-13 08:00:00	94.15		Ants first visible at 10:30 am on 6/9, fliest at 11:45 am on 6/9, ant mound covers carcass completely starting at 9 pm on 6/9, beetle first seen at 2:15 am on 6/11, parts of carcass no longer under ant mound by 7:15 am on 6/11, covered by ant mound again at 11:30 pm on 6/11, parts of skeleton exposed at 7:15:00 pm on 6/14
CG9	No	Ground	Chicken	2015	7	na	2015-06-16 08:31:00	2015-06-16 23:15:00	14.73		Fly first visible at 9 am on 6/16, ants first visible at 12:15 pm on 6/16, beetle first seen at 8 pm on 6/16, carcass mostly under leaves by 11;15 pm on 6/16, carcass completely under by 7:30 am on 6/17, 3 pigs + 3 piglets come in and sniff around - appear to sniff area where remains last seen - but don't appear to consume anything at all - area looks almost exactly the same before and after thei…
CG10	No	Ground	Chicken	2015	7	na	2015-06-17 08:57:00	2015-06-18 09:00:00	24.05		Ants first visible at 5:00 pm on 6/17, flies first seen at 6:30 pm on 6/17, beetles at 9:15 pm on 6/17, almost completely under brush at 6:00 am on 6/18, only 1 feather sitcking out at 6:30 am on 6/18, completely under brush at 12:15 pm on 6/18, lizard passes by
CG11	No	Ground	Chicken	2015	7	na	2015-06-18 07:18:32	2015-06-18 22:45:00	15.43		Beetle first seen at 8 am on 6/18, flies first visible at 12:45 pm on 6/18, ants first seen at 2 pm on 6/18, carcass under leaves at 10:45 pm on 6/18 due to invert activity, not sure if snake got anything…was in area where carcass was so it's likely but not sure b/c carcass was already under leaves when snake appeared and timed pic caught snake not motion and can't tell if change or not before an…
CG12	No	Ground	Chicken	2015	7	na	2015-06-22 08:40:47	2015-06-23 23:00:00	38.32		Ants first visible at 9:48 am on 6/22, bird comes in and walks by/toward and looks at carcass but doesn't touch it, fly first seen at 8 pm on 6/22, beetle first seen on carcass at 11 pm on 6/22, carcass completely under leaves at 11 pm on 6/23
CG13	No	Ground	Chicken	2015	5	na	2015-06-23 08:30:56	2015-06-25 00:45:00	40.23		Ants first visible on carcass at 10:15 am on 6/23, flies first seen at 2 pm on 6/23, beetles first seen on carcass at 6:15 pm on 6/24, only feathers above ground by 11:15 pm on 6/24, last feathers underground at 7:45 on 6/27 due to invert activity, frog in background of time lapse pic
CG14	Yes	Ground	Chicken	2015	5	na	2015-06-24 09:35:05	2015-06-24 13:09:25	3.57	racer	Ants first visible at 10:30 am on 6/24, snake comes in and takes carcass!
CG15	No	Ground	Chicken	2015	5	na	2015-06-25 12:01:00	2015-06-27 00:15:00	36.23		Ants first visible at 12:45 pm on 6/25, flies first on carcass at 6:15 pm on 6/25, beetles first visible at 11:30 pm on 6/25, carcass almost completely covered by ants at 3:15 am on 6/26, majority of flesh gone by 8:30 am on 6/26 - can see some red/bloody stuff left on top of some exposed bone - carcass still mostly covered by ants, only bones left at 12:15 am on 6/27, lizard comes in and appears…
CG16	No	Ground	Chicken	2015	4	na	2015-06-25 09:01:00	2015-06-27 05:45:00	44.73		Ants first visible at 11:45 am on 6/25, flies first visible at 3:30 pm on 6/25, beetles first seen at 9:00 pm on 6/25, completely under leaves at 5:15 am on 6/27, opossum comes in and sniffs/touches things - picks up trigger in mouth then puts it down - digs up under leaves where carcass last seen but doesn't appear to find anything and no bones or anything are visible after it leaves so no touch…
CG17	Yes	Ground	Chicken	2015	6	na	2015-06-29 08:08:31	2015-07-03 20:59:10	108.83	opossum	Ants first visible at 9:15 am on 6/29, fly first seen at 4:45 pm on 6/29, ants cover most of carcass overnight 6/29-6/30, ants cover all of remaining carcass at 7 pm on 6/30, beetle first seen at 9 pm on 7/1, blur in lower left part of screen - can't tell what kind of vertebrate it is...maybe opossum? - not sure what it's doing but ant pile/remains don't seem to have been touched by it, remains e…
CG18	Yes	Ground	Chicken	2015	6	na	2015-06-29 11:02:06	2015-07-01 15:13:14	52.18	turtle, turkey vulture	Ants first visible at 11:15 am on 6/29, flies first visible at 7:15 pm on 6/29, beetles first visible at 9 pm on 6/29, turtle shows up and appears to be sniffing or biting the remains of the carcass - not sure if it consumed anything as it is still there in the next time lapse pic and it didn't activate the motion sensor to take pics
CG19	No	Ground	Chicken	2015	5	na	2015-06-30 09:11:18	2015-07-03 06:00:00	68.8		Ants present immediately (before I even left the site on 6/30), flies first seen at 9:45 am on 6/30, carcass entirely covered by ants at 11:30 pm on 6/30, first big beetle seen at 3:30 am on 7/2, beetles moved ants/mount/carcass by 8 am on 7/3 to under the leaves, fox in 1 pic only - appears to be sniffing - site looks same before and after it's gone
CG20	No	Ground	Chicken	2015	5	na	2015-06-30 09:36:53	2015-07-01 03:30:00	17.88		First fly seen at 11:15 am on 6/30, ants first visible at 12:45 pm on 6/30, first beetle at 3:30 pm on 6/30, beetles move carcass off trigger and mostly underground at 11:30 pm on 6/30, carcass completely hidden under leaf litter/under leaf litter out of frame at 3:45 am on 7/1, snake captured by time lapse pic - slithers over trigger stand - site looks same after its passing through
CG21	Yes	Ground	Chicken	2015	4	na	2015-07-02 07:45:23	2015-07-05 20:13:55	84.47	pig	Ants first visible at 8:45 am on 7/2, flies first visible at 10:45 am on 7/2, carcass mostly covered by ants at 1:30 am on 7/3, blurry pig snout in 1st motion pic then part of carcass gone, beetle first seen at 5 am on 7/4, only a few feathers left above ground by 8:15 am on 7/5
CG22	No	Ground	Chicken	2015	6	na	2015-07-07 11:53:10	2015-07-08 02:30:00	14.6		Flies and ants first seen at 1 pm on 7/7, beetle first seen at 11:45 pm on 7/7, carcass completely under leaves at 2:30 am on 7/8
CG23	Yes	Ground	Chicken	2015	2	na	2015-07-17 07:52:17	2015-07-18 14:51:45	30.98	turkey vulture	Fly first visible at 8:45 am on 7/17, ants first visible at 1:15 pm on 7/17, beetle first visible at 8 pm on 7/17, turkey vulture comes in and in 1st photo without it carcass is gone too
CG24	Unknown	Ground	Chicken	2015	6	na	2015-07-14 08:46:16	2015-07-16 02:15:00	41.47	Opossum	Ants first visible at 9:15 am on 7/14, fly first seen at 9:45 am on 7/15, beetle first seen at 8:30 pm on 7/15, carcass all under leaf litter at 2:15 am on 7/16, opossum comes in and sniffs around - blocks view of camera for a bit - puts nose where carcass last seen - puts paws there too - not sure if scavenged anything, site looks slightly different after it leaves
CG25	No	Ground	Chicken	2015	3	na	2015-07-15 09:18:48	2015-07-17 03:30:00	42.18		Flies first seen at 9:45 am on 7/15, ants first seen at 1 pm on 7/15, beetle first seen at 5 am on 7/16, carcass mostly under leaves at 3:45 am on 7/17 - just some feather sticking out, carcass completely under leaves at 12:30 am on 7/18, raccoon comes into frame and approaches and looks at site then leaves then comes back then leave then comes back
CG26	Yes	Ground	Chicken	2015	3	na	2015-07-15 11:14:12	2015-07-17 00:35:04	37.33	fox	Ants 1st visible at 11:45 on 7/15, flies first seen at 7:30 pm on 7/15, beetle first seen at 4 am on 7/16, carcass partially under leaves by 12:30 am on 7/17, animal (fox?) comes in and takes carcass - cam only caught part of it - and a leg in the leaving pic after carcass is gone, Kelsey said fox, Josh said probably fox but maybe coyote
CG27	No	Ground	Chicken	2015	1	na	2015-07-16 11:14:53	2015-07-18 04:15:00	41		Ants first seen at 12 pm on 7/16, flies first seen at 3 pm on 7/16, beetle first seen at 6:45 am on 7/17, carcass under leaf litter by 9 am on 7/18 due to beetle activity - few feathers sticking out
CG28	No	Ground	Chicken	2015	2	na	2015-07-17 09:00:00	2015-07-18 23:35:00	38.58		Ants first visible at 9:15 am on 7/17, flies and bee seen at 9:54 am on 7/17, cricket first sen at 4:30 pm on 7/17, beetles first seen at 3:15 am on 7/18, carcass under leaves except some feathers sticking out starting at 11:15 pm on 7/18, only a few feathers sticking out by 6:45 am on 7/19, nothing left above ground by 7:45 am on 7/20,
CG29	No	Ground	Chicken	2015	9	na	2015-07-21 08:49:40	2015-07-22 19:30:00	34.67		Ants visible at 11:15 am on 7/21, fly first seen at 5 pm on 7/21, beetle first seen at 9:15 pm on 7/21, carcass mostly under leaf litter starting at 11:15 am on 7/22, only 1-3 feathers sticking out by 8:30 am on 7/24
CG30	No	Ground	Chicken	2015	9	na	2015-07-21 09:52:51	2015-07-23 18:00:00	56.12		Ants first visible at 11:30 am on 7/21, small beetle first seen at 1:15 pm on 7/21, beetles first seen at 5:15 am on 7/22, flies first seen at 7:15 am on 7/22, carcass mostly under leaves starting at 7:30 pm on 7/23, carcass completely under leaves by 8:30 am on 7/24
CT1	Yes	Tree	Chicken	2015	7	131	2015-05-28 15:09:33	2015-05-31 10:46:33	67.62	turkey vulture	Fly first seen at 6 pm on 5/28, ants first seen at 11:45 pm on 5/28, beetle first seen on nest at 1 am on 5/29, lizard (anole) perching on test in 5:30 time lapse pic
CT2	Yes	Tree	Chicken	2015	7	173.5	2015-05-29 12:10:01	2015-05-31 16:53:25	52.72	turkey vulture	Flies first seen at 4:15 pm on 5/29, beetle first seen at 10 pm on 5/29, turkey vulture tries to land on branch that nest is on and knocks carcass out of nest in the process
CT3	No	Tree	Chicken	2015	7	na	2015-06-02 11:08:34	2015-06-03 19:15:00	32.1		Fly first seen at 6:30 am on 6/3, beetle first seen at 7 pm on 6/3, carcass gone at 7:15 pm on 6/3 (maybe pushed out of nest?), on 6/6 songbird lands on branch and looks around - checks out nest- then walks away
CT4	No	Tree	Chicken	2015	7	129	2015-06-02 13:38:15	2015-06-06 05:00:00	87.35		Fly first seen at 4:15 pm on 6/2, beetle first seen at 10:30 pm on 6/2, ants first seen at 8:15 am on 6/3, deer walks by
CT5	No	Tree	Chicken	2015	7	164	2015-06-04 16:53:43	2015-06-06 22:30:00	53.6		Ants first seen at 6:15 pm on 6/4, flies first seen at 8:15 am on 6/5, deer passes by, beetle first seen at 7:15 pm on 6/6, beetles push carcass out of nest btwn 10:15 and 10:30 pm on 6/30
CT6	No	Tree	Chicken	2015	7	115	2015-06-05 09:15:21	2015-06-08 08:00:00	70.73		Fly first visible at 1:30 pm on 6/5, ants first seen at 2 pm on 6/5, beetle first seen at 3:15 am on 6/6
CT7	No	Tree	Chicken	2015	7	152.5	2015-06-05 11:49:29	2015-06-06 01:00:00	13.17		Ants first seen at 1 pm on 6/5, flies first seen at 5:30 pm on 6/5, beetles first seen at 10:30 pm on 6/5, pushed out of nest by beetles between 12:45 and 1 am on 6/6, 1 deer walks by
CT8	No	Tree	Chicken	2015	7	112	2015-06-09 11:30:33	2015-06-12 03:15:00	63.73		Ants first seen at 2 pm on 6/9, flies seen at 3:15 pm on 6/9, beetle first sen at 10:15 pm on 6/10, carcass pushed out of nest between 3:30 and 3:45 am on 6/12
CT9	No	Tree	Chicken	2015	7	163	2015-06-16 07:44:00	2015-06-17 05:45:00	22.02		Fly first seen at 11:15 am on 6/16, ants at 12:30 pm on 6/16, beetle first visible at 4:30 am on 6/17, deer in background looks/sniffs around then walks away at some plants in the back not at the tree the nest is in or really in the direction of the nest, carcass pushed out of nests by beetles between 5:30 and 5:45 am on 6/17
CT10	No	Tree	Chicken	2015	7	140.5	2015-06-16 11:16:00	2015-06-17 09:30:00	22.23		Fly first seen at 12:15 pm on 6/16, ants first seen at 8:15 pm on 6/16, beetles first seen at 5:30 am on 6/17, carcass pushed out of nest between 9:15 and 9:30 am on 6/17 by beetles
CT11	No	Tree	Chicken	2015	7	133.5	2015-06-16 10:46:00	2015-06-17 06:00:00	19.23		Fly first seen at 1:15 pm on 6/16, beetle first seen at 5:45 am on 6/17, carcass pushed out of nest btwn 5:48:30 am and 6:00 am on 6/17
CT12	No	Tree	Chicken	2015	7	133	2015-06-18 08:02:00	2015-06-18 21:45:00	13.72		Ants visible at 8:45 am on 6/18, beetle first visible at 9:15 pm on 6/18, carcass pushed out of nest between 9:30 and 9:45 pm on 6/18
CT13	No	Tree	Chicken	2015	7	135	2015-06-22 09:57:00	2015-06-23 08:00:00	22.05		Some type of invert (fly or beetle) first visible at 12 pm on 6/22, ants first visible at 3:30 pm on 6/22, what is definitely a small beetle first visible at 4:15 pm on 6/22, what are definitely flies first visible at 6:15 pm on 6/22, bigger beetle first visible at 4:45 am on 6/23, carcass pushed out of nest between 7:45 and 8 am on 6/23
CT14	No	Tree	Chicken	2015	5	138.5	2015-06-23 09:28:15	2015-06-28 05:15:00	115.77		Invert (fly or beetle) first visible half under carcass at 9:45 am on 6/23, ants first visible at 9 pm on 6/23, what is definitely a fly first visible at 5:45 am on 6/24, what is definitely a beetle visible at 6 pm on 6/24, last carcass remains pushed out of nest between 5 and 5:15 am on 6/28, deer walks by in background
CT15	No	Tree	Chicken	2015	5	131	2015-06-24 09:43:43	2015-06-25 23:15:00	37.52		Ants first visible at 11 am on 6/24, flies first seen at 4:30 pm on 6/24, deer seen on ground not directly under nest but just off to the right
CT16	No	Tree	Chicken	2015	4	123.5	2015-06-25 09:57:30	2015-06-27 01:00:00	39.03		Ants first visible at 10:30 am on 6/25, lizard on tree trunk in time lapse pic, flies first seen at 5:45 pm on 6/25, beetle first seen at 5:30 pm on 6/26, beetles pushed carcass out of nest btwn 12:51:17 am and 1 am on 6/27
CT17	Yes	Tree	Chicken	2015	6	131	2015-06-29 10:08:00	2015-07-01 04:58:04	42.83	opossum	Ants first seen at 10:45 am on 6/29, fly first seen at 8:45 pm on 6/29, beetle first seen at 3:45 am on 6/30, bigger beetle first seen at 10 pm on 6/30, opossum comes in and takes the carcass
CT18	No	Tree	Chicken	2015	5	143.5	2015-06-30 08:05:00	2015-07-04 05:32:00	93.45		Ants first visible at 10:15 am on 6/30, fly first seen at 11:15 am on 6/30, beetle first seen at 9 pm on 7/1, fox comes in - grabs the nest and takes it - but the remains of the carcass (mostly skeleton, maybe just a few fleshy bits left at this point) get stuck on the nails that were holding the nest up and the fox never gets the rest of the carcass - so it took the nest but not the nestling
CT19	No	Tree	Chicken	2015	1	118.5	2015-07-09 11:46:35	2015-07-10 20:15:00	32.47		Fly first seen at 12 pm on 7/9, ants first seen at 1 pm on 7/9, beetle first seen at 12:15 am on 7/10, wasp/bee first seen at 8 am on 7/10, beetles push carcass out of nest between 8 and 8:15 pm on 7/10, raccoon comes and sniffs - then climbs tree and looks/touches/sniffs around nest - then climbs back down - sniffs around a bit more - then leaves
CT20	No	Tree	Chicken	2015	5	125	2015-07-01 10:54:43	2015-07-03 14:30:00	51.58		Ants first visible at 1:30 pm on 7/1, fly first seen at 4:15 pm on 7/1, beetle first visible at 9:15 pm on 7/2, carcass pushed out of nest between 2:15 and 2:30 pm on 7/3, deer is walking by then goes over to spot near where carcass fell (can't see ground) and moves head towards where carcass likely is then walks off
CT21	No	Tree	Chicken	2015	4	129	2015-07-02 08:30:00	2015-07-02 17:00:00	8.5		Ants first seen at 10 am on 7/2, flies first seen at 10:30 am on 7/2, carcass pushed out of nest between 4:45 and 5 pm on 7/2, deer and fawn walk by under branch where nest is
CT22	No	Tree	Chicken	2015	6	110.5	2015-07-07 10:36:18	2015-07-08 22:00:00	35.38		Ants first seen at 11 am on 7/7, flies first seen at 7:30 pm on 7/7, beetles first seen at 9:45 pm on 7/8, carcass pushed out of nest btwn 9:54:29 and 10 pm on 7/8
CT23	No	Tree	Chicken	2015	1	138.5	2015-07-09 08:57:56	2015-07-10 00:13:03	15.25		Ants first visible at 9:48:18 am on 7/9, flies first seen at 4:30 pm on 7/9, beetles first seen at 9:15 pm on 7/9, carcass pushed out of nest btwn 12 and 12:13:03 am on 7/10
CT24	No	Tree	Chicken	2015	6	133	2015-07-14 09:46:26	2015-07-16 05:00:00	43.22		Something that looks like a bee first seen at 11 am on 7/14, ants first seen at 3:45 pm on 7/14, flies first seen at 6:15 pm on 7/14, beetles first seen at 8:45 pm on 7/15, carcass pushed out of nest btwn 4:45 and 5 am on 7/16
CT25	No	Tree	Chicken	2015	3	127	2015-07-15 10:13:46	2015-07-17 08:00:00	45.77		Fly first seen at 12 pm on 7/15, big fly seen at 12:15 pm on 7/15, ant first seen at 1;45 pm on 7/15, beetle first seen at 1:30 am on 7/16, carcas pushed out of nest btwn 7:45 and 8 am on 7/17
CT26	No	Tree	Chicken	2015	1	142	2015-07-16 06:59:29	2015-07-17 20:57:16	37.95		Bee/wasp first seen at 7:07:45 am on 7/16, fly first seen at 7:10:25 am on 7/16, ants first visible at 7:42:47 am on 7/16, beetle first seen at 6 pm on 6/17, carcass pushed out of nest between 8:45 and 8:57:16 pm on 7/17
CT27	No	Tree	Chicken	2015	1	124.5	2015-07-16 10:01:31	2015-07-17 22:00:00	35.97		Ants first seen at 11:45 am on 7/16, beetle first seen at 12:45 am on 7/17, flies first visible at 7 am on 7/17, carcass pushed out of nest btwn 9:47:30 and 10 pm on 7/17, cardinal on branch in background in time lapse pic
CT28	No	Tree	Chicken	2015	2	135	2015-07-17 09:46:28	2015-07-18 23:15:00	37.47		Bee/wasp first seen at 10:04:24 am on 7/17, ant first seen at 2 pm on 7/17, flies first seen at 7:15 pm, beetle first seen at 4:15 am on 7/18, carcass pushed out of nest btwn 11 and 11:15 pm on 7/18, small furry animal runs up branch on tree that nest is in
CT29	No	Tree	Chicken	2015	2	138	2015-07-17 08:16:32	2015-07-18 21:45:00	37.47		Flies first seen at 8:30 am on 7/17, orange wasp thing seen at 11:45 am on 7/17, ants first visible at 9:45 pm on 7/17, beetle first seen at 10:15 pm on 7/17, carcass pushed out of nest btwn 9:30 and 9:45 pm on 7/18
CT30	No	Tree	Chicken	2015	9	139	2015-07-21 10:36:35	2015-07-23 01:30:00	38.88		Ants first seen at 11:15 am on 7/21, fly first seen at 7 pm on 7/21, beetle first seen at 4:45 am on 7/22, carcasss pushed out of nest btwn 1:15 and 1:30 am on 7/23, lizard on trunk near nest in time lapse pic
QG1	Yes	Ground	Quail	2015	7	na	2015-05-28 14:46:43	2015-05-30 02:28:37	35.68	copperhead	Fly first seen at 4:30 pm on 5/28, beetles first seen at 8:15 pm on 5/28, snake comes in and takes the carcass, ants visible at site after carcass gone so were likely there earlier as well and just not visible
QG2	No	Ground	Quail	2015	7	na	2015-05-29 10:36:44	2015-05-31	37.38		Flies first visible at 11:30 am on 5/29, lizard on log in background - facing away from camera - appears to just be passing through - caught in time lapse pic, ants first visible at 2:30 pm on 5/29, carcass completely under leaves starting at 8:45 pm on 5/31
QG3	No	Ground	Quail	2015	8	na	2015-06-02 10:08:16	2015-06-03	13.85		Flies first seen at 11 am on 6/2, ants first seen at 12:15 pm on 6/2, beetles first seen at 11:56:17 pm on 6/2, carcass completely covered by leaves starting at 12 am on 6/3
QG4	No	Ground	Quail	2015	8	na	2015-06-02 12:46:45	2015-06-04 02:19:21	37.53		Flies first seen at 1:15 pm on 6/2, ants first visible at 8 pm on 6/2, carcass completely under leaves starting at 2:19:21 am on 6/4, deer head appears and deer is looking at/sniffing toward area then gone
QG5	No	Ground	Quail	2015	7	na	2015-06-04 15:01:00	2015-06-05 05:45:00	14.73		Flies first seen at 4 pm 6/4, beetle first seen at 12:45 am on 6/5, ants first visible at 8:15 am on 6/5, carcass completely under leaves starting at 2:30 am on 6/6, raccoon comes in and sniffs around then leaves
QG6	No	Ground	Quail	2015	7	na	2015-06-05 07:24:22	2015-06-06 19:15:00	35.83		Fly first seen at 8:15 am on 6/5, ants first seen at 2 pm on 6/5, carcass almost completely under leaves starting at 7 pm on 6/6, carcass completely under leaves by 7 am on 6/8, armadillo or turtle walking past in background of time lapse pic
QG7	No	Ground	Quail	2015	7	na	2015-06-05 11:13:10	2015-06-05 20:30:00	9.27		Flies first seen at 11:45 am on 6/5, ants first visible at 12:45 pm on 6/5, carcass pushed off trigger between 8:15 and 8:30 pm on 6/5 and pushed partially under leaves, frog seen in time lapse pics in same spot
QG8	No	Ground	Quail	2015	7	na	2015-06-09 10:12:00	2015-06-10 09:00:00	22.8		Ants first visible at 11 am on 6/9, flies first seen at 11:15 on 6/9, carcass completely covered by ants starting at 2:30 am on 6/10, beetle first seen at 1:45 am on 6/11
QG9	No	Ground	Quail	2015	7	na	2015-06-09 12:00:05	2015-06-11 18:15:00	54.23		Ants first visible at 2:45 pm on 6/9, flies first seen at 6:15 pm on 6/9, ants completely covering carcass starting at 7:45 am on 6/10
QG10	Unknown	Ground	Quail	2015	7	na	2015-06-16 09:18:00	2015-06-16 17:07:30	7.82	unknown vertebrate	Ants first seen at 9:45 am on 6/16, carcass disappears btwn 5 and 5:15 pm on 6/16 - external trigger didn't go off - motion sensor didn't get it - no sign of what took it - invert activity remains and later than night so inverts may have just pushed it out of sight quickly
QG11	Yes	Ground	Quail	2015	7	na	2015-06-17 08:29:01	2015-06-17 21:32:00	13.03	raccoon	Ants first seen at 9:30 am on 6/17, raccon comes in and takes carcass and leaves - comes back 1.5 minutes later and sniffs at site again then walks away
QG12	No	Ground	Quail	2015	7	na	2015-06-18 07:40:48	2015-06-19 02:15:00	18.57		Ants first visible at 4 pm on 6/18, beetle first seen at 10:15 pm on 6/18, carcass completely under leaf litter starting at 2:15 am on 6/19
QG13	No	Ground	Quail	2015	7	na	2015-06-22 08:18:15	2015-06-22 20:00:00	11.68		Ants first visible at 8:45 am on 6/22, carcass completely under leaf litter starting at 8 pm on 6/22 - can see part of the swarm of ants still, songbird comes in and sniffs/pokes around then in third pic is looking away and is gone in next time lapse pic
QG14	No	Ground	Quail	2015	5	na	2015-06-23 08:54:12	2015-06-23 20:55:00	12		Ants first seen at 9 am on 6/23, flies first seen at 9:15 am on 6/23, carcass under leaf layer starting at 9 pm on 6/23 moved there by a large invert that was seen at 8:55 pm on 6/23 when it took carcass off trigger
QG15	No	Ground	Quail	2015	5	na	2015-06-23 10:02:29	2015-06-24 22:00:00	35.95		Ants first visible at 11 am on 6/23, ants first seen at 5:45 pm on 6/23, beetles first seen at 9:30 pm on 6/24, carcass completely under leaves starting at 10 pm on 6/24, frog seen in time lapse pics - in same spot in all four just facing diff directions - in background off to right - doesn't come near trigger or seem to pay attention to it so not investigating
QG16	No	Ground	Quail	2015	4	na	2015-06-25 09:26:00	2015-06-25 20:15:00	10.82		Ants first visible at 11:30 am on 6/25, beetle first seen at 7:15 pm on 6/25, carcass taken off trigger and pushed under leaves (I think?) btwn 8 and 8:15 pm on 6/25
QG17	Yes	Ground	Quail	2015	6	na	2015-07-07 12:19:00	2015-07-08 12:02:59	23.72	racer	Ants first visible at 12:45 pm on 7/7, bee/wasp first seen at 7 pm on 7/7, beetle first seen at 11:45 pm on 7/7, snakes come in and takes carcass then leaves
QG18	Yes	Ground	Quail	2015	5	na	2015-06-30 08:34:13	2015-06-30 19:41:28	11.12	snake	Ants first seen at 8:45 am on 6/30, flies first seen at 2:45 pm on 6/30, unknown - maybe a snake - takes carcass at 7:41:28 pm on 6/30, can see a glimpse of it in lower right corner of pic - motion sensor didn't get it but external trigger did, Kelsey said snake for sure b/c armadillo tail doesn't bend that way but Josh thought it was an armadillo
QG19	Yes	Ground	Quail	2015	5	na	2015-07-01 10:40:00	2015-07-02 18:07:30	31.45	unknown vertebrate	Ants first seen at 12:15 pm on 7/1, fly or beetle first seen at 4:45 pm on 7/1, what is definitely a beetle first seen at 1:15 am on 7/2, bee/wasp first seen at 10:15 am on 7/2, carcass disappeared btwn 6 and 6:15 pm on 7/2, unknown vertebrate b/c not seen anywhere after off trigger and no bumps moving around under leaves and the frame was pretty wide so would have likely seen one of these two th…
QG20	Yes	Ground	Quail	2015	5	na	2015-07-01 09:12:00	2015-07-02 13:04:43	27.87	racer	Ants first seen at 9:45 am on 7/1, flies first seen at 3:30 pm on 7/1, beetles first seen at 9:23:39 pm on 7/1 - taking carcass off trigger, carcass mostly under leaves starting at 4 am on 7/2, snake comes in and takes carcass out from under needles and leaves with it
QG21	No	Ground	Quail	2015	4	na	2015-07-02 07:12:27	2015-07-03 16:30:00	33.28		Ants first visible at 8:15 am on 7/2, frog looking at carcass from ~1 inch away from it - seen in time lapse pic
QG22	Unknown	Ground	Quail	2015	6	na	2015-07-07 08:54:14	2015-07-07 22:15:00	13.33	opossum	Cricket(?) and ants first seen at 9:14:29 am on 7/7, flies first seen at 12:30 pm on 7/7, large invert moves carcass off trigger at 9:02:29 pm on 7/7, carcass completely under leaves starting at 10:15 pm on 7/7, opossum comes in and sniffs around - then blocks camera for most of its visit - spot where carcass last seen (where bump in leaves was) looks slightly different than before opossum came i…
QG23	Unknown	Ground	Quail	2015	1	na	2015-07-09 11:22:05	2015-07-10 23:52:30	36.5	unknown	Ants present before I left on 7/9, carcass disappears btwn 11:45 and 12 am on 7/10/7/11 - not sure if taken by vert or invert b/c those giant inverts did move the quail carcass pretty far so it may have been one of those that moved it out of frame or it could have been a vert that the motion sensor didn't catch
QG24	No	Ground	Quail	2015	6	na	2015-07-14 09:17:57	2015-07-15 00:15:00	14.95		Carcass fell off trigger at 9:22:35 am on 7/14, ants first seen at 9:22:35 am, bee/wasp first seen at 7 pm on 7/14, beetle first seen at 9:30 pm on 7/14, carcass completely under leaves starting at 12:15 am on 7/15, opossum comes in and sniffs around - paws at trigger - puts paw on top of where carcass was last seen but site looks same before and after its visit
QG25	No	Ground	Quail	2015	3	na	2015-07-15 09:43:03	2015-07-16 00:45:00	15.02		Flies first seen at 10:15 am on 7/15, ants first seen at 11:15 am on 7/15, large invert moves carcass off trigger at 12:38:38 am on 7/16, carcass gone/under leaves starting at 12:45 am on 7/16, rat comes in and sniffs arount
QG26	No	Ground	Quail	2015	3	na	2015-07-15 11:58:22	2015-07-16 22:15:00	34.27		Ants first visible at 2:30 pm on 7/15, flies first seen at 7:30 pm on 7/15, beetle first seen at 1:14:57 am on 7/16, carcass completely under leaves starting at 10:15 pm on 7/16, lizard walks by
QG27	No	Ground	Quail	2015	1	na	2015-07-16 08:39:32	2015-07-17 01:18:05	16.63		Ants first seen at 9 am on 7/16, grasshopper seen at 11:45 am on 7/16, large bug comes in at 1:18:05 am on 7/17 and pushes carcass under leaf litter, rabbit comes in and sniffs around then body is in direction like it's leaving but head is still turned toward site
QG28	Yes	Ground	Quail	2015	2	na	2015-07-17 09:20:29	2015-07-17 12:01:08	2.67	racer	Snakes comes in and takes the carcass
QG29	No	Ground	Quail	2015	9	na	2015-07-21 09:08:41	2015-07-21 21:15:00	12.1		Ants first seen at 9:30 am on 7/21, flies first seen at 6:45 pm on 7/21, beetle first seen at 8:15 pm on 7/21, big bug seen at 9:07:36 pm on 7/21, carcass completely under leaves starting at 9:15 pm on 7/21
QG30	No	Ground	Quail	2015	9	na	2015-07-21 10:16:56	2015-07-23 01:00:00	38.72		Ants first seen at 10:45 am on 7/21, beetle first visible at 11:30 pm on 7/22, carcass disappeared (pushed under leaves?) btwn 12:45 and 1 am on 7/23, animal paws at trigger
QT1	No	Tree	Quail	2015	7	117	2015-05-28 15:00:00	2015-06-01 20:30:00	101.5		Carcass far from camera and hard to see, some inverts first visible on carcass at 5:15 am on 5/29, ants first visible at 9:30 pm on 5/29, frog seen in time lapse pics in same spot in both on branch a 4-5 feet away from nest
QT2	No	Tree	Quail	2015	7	116.5	2015-05-29 11:55:34	2015-05-31 01:45:00	37.82		Inverts (looks like ants) first visible at 9:45 pm on 5/29, fly first seen at 6:15 pm on 6/30, beetles first seen at 9:45 pm on 5/30, beetles push carcass out of nest btwn 1:30 and 1:45 am on 5/31, armadillo walks by under tree and sniffs ground as it does
QT3	No	Tree	Quail	2015	8	165	2015-06-02 11:44:04	2015-06-04 20:30:00	56.75		Inverts (large bug and beetles) first seen at 8 pm on 6/2, beetles push carcass out of nest btwn 8:20:59 and 8:30 pm on 6/4, snake climbs up tree and slides over nest and trigger - didn't take pics until it slithered over trigger so not sure if it sniffed around the nest
QT4	No	Tree	Quail	2015	7	131.5	2015-06-02 14:17:46	2015-06-06 21:00:00	102.7		Ants first seen at 8:15 pm on 6/2, fly or beetle first seen at 2 am on 6/3, deer walks by, what is distinctly a big beetle first seen at 8:30 pm on 6/6, beetles pushed carcass out of nest btwn 8:45 and 9 pm on 6/6
QT5	No	Tree	Quail	2015	7	129.5	2015-06-04 13:46:21	2015-06-06 23:00:00	57.22		Ants first visible at 8:15 pm on 6/4, deer walks under group of small trees just behind the tree the nest is in and sniffs/looks around
QT6	No	Tree	Quail	2015	7	139	2015-06-05 09:01:00	2015-06-06 22:15:00	37.23		Inverts (looks like small beetles) first visible at 8:15 pm on 6/5, large bug first seen at 8:45 pm on 6/5, distinctly ants first seen at 7 am on 6/6, bigger beetles push carcass out of nest, btwn 10 and 10:15 pm on 6/6, pig walks by under a branch of the tree that the nest is in
QT7	Unknown	Tree	Quail	2015	7	150.5	2015-06-04 12:21:19	2015-06-05 20:37:30	32.27	unknown vertebrate	Camera 1 day off so trial really started at 12:21 on 6/5, ants first seen at 6 am on 6/5, flies first seen at 5:45 pm on 6/5, carcass disappears btwn 8:30 and 8:45 pm on 6/5 - hadn't been moved by inverts at all before this so not sure if pushed out of nest by inverts or if scavenged by a vertebrate, beetle first seen in 8:45 time lapse pic
QT8	No	Tree	Quail	2015	7	105	2015-06-09 11:04:04	2015-06-11 20:30:00	57.42		Ants first visible at 2:15 pm on 6/9, two deer walk by under tree that nest is in, large bug first seen at 9 pm on 6/9, small beetle or fly first seen at 12:30 pm on 6/10, large beetle first visible at 8:18:45 pm on 6/11, inverts pushed carcass out of nest btwn 8:22 and 8:30 pm on 6/11
QT9	No	Tree	Quail	2015	7	117	2015-06-09 12:26:35	2015-06-14 19:30:00	127.05		Inverts first visible in nest at 11:15 pm on 6/9, snake slithering up tree past nest in time lapse pic - no evidence it even paid attention to the nest
QT10	No	Tree	Quail	2015	7	139	2015-06-17 07:20:37	2015-06-19 05:00:00	45.65		Ants first seen at 8:45 pm on 6/17, fly or small beetle first seen at 9 pm on 6/17, distinctly flies first seen at 12 pm on 6/18, big beetles first seen at 7:15 pm on 6/18, part of carcass pushed out of nest by beetles between 8:22:27 pm and 8:30 pm on 6/18 and other part of carcass pushed out of nest btwn 4:45 and 5 am on 6/19, owl lands in nest on trigger and grabs it with talons and tries to p…
QT11	No	Tree	Quail	2015	7	124	2015-06-18 06:53:07	2015-06-19 20:30:00	37.6		Ants first seen at 1:45 pm on 6/18, beetles first seen at 9 pm on 6/18, something is in the right lower corner of the pic but I have no idea what it is - is more in frame in 1st pic than in 2nd - nest and carcass look exactly same before and after its visit so it didn't touch anything, flies first seen at 6 am on 6/19, inverts pushed carcass out of nest btwn 8 and 8:30 pm on 6/19, big beetles fir…
QT12	No	Tree	Quail	2015	7	130	2015-06-22 08:11:34	2015-06-23 19:30:00	35.3		Ants first seen at 8:45 am on 6/22, swam of ants leaves nest btwn 6:45 and 7:30 pm on 6/23 and there doesn't appear to be anything left when they leave
QT13	Yes	Tree	Quail	2015	5	135.5	2015-06-23 09:07:13	2015-06-24 16:59:21	31.87	turkey vulture	Ants first seen at 9:15 am on 6/23, fly first seen at 3:40:03 pm on 6/24, turkey vulture comes in and takes carcass
QT14	Yes	Tree	Quail	2015	5	na	2015-06-24 08:02:03	2015-06-25 04:09:42	20.12	raccoon	Raccoon comes in and takes carcass and eats it
QT15	No	Tree	Quail	2015	5	148	2015-06-24 11:29:29	2015-06-25 22:45:00	35.25		Ants first seen at 11:45 am on 6/24, flies first visible at 6:45 am on 6/25, bee/wasp first seen at 9 am on 6/25, beetle first seen at 10:38:27 pm on 6/25, beetles pushed carcass out of nest btwn 10:38:28 pm and 10:45 pm on 6/25, deer ate leaves off a plant under tips of nest tree's branches
QT16	No	Tree	Quail	2015	4	147.5	2015-06-25 08:21:00	2015-06-26 21:15:00	36.9		Ants first seen at 1:15 pm on 6/25, flies first seen at 11:45 am on 6/26, beetles first seen at 5:15 pm on 6/26, carcass pushed out of nest btwn 9 and 9:15 pm on 6/26
QT17	No	Tree	Quail	2015	4	125.5	2015-06-25 08:21:00	2015-06-26 19:00:00	34.65		Ants first seen at 12 pm on 6/25, bee/wasp first seen at 8 am on 6/26, flies first seen at 10 am on 6/26, carcass and wax pushed out of nest btwn 6:45 and 7 pm on 6/26
QT18	No	Tree	Quail	2015	6	134	2015-06-29 10:40:14	2015-06-30 23:45:00	37.07		Ants first visible at 12:15 pm on 6/29, wasp first seen at 7:15 pm on 6/30, small beetle or fly first seen at 8;45 pm on 6/30, big beetles first seen at 11;30 pm on 6/30, carcass pushed out of nest btwn 11:30 and 11:45 pm on 6/30, deer walks in then changes direction and walks out
QT19	Yes	Tree	Quail	2015	5	114	2015-06-30 08:37:29	2015-07-03 15:32:50	78.92	fox	Invert (orange beetle- or fly-like insect) first seen at 2 pm on 6/30, bee/wasp first seen at 3 pm on 7/1, fly first seen at 7:45 am on 7/2, ants first visible at 8 am on 7/2, beetles first seen at 8 pm on 7/2, fox comes up and takes carcass - then comes back up and takes a beetle - then comes back up and takes the nest - nails fall out of tree - fox leaves - when I collected this camera the nail…
QT20	No	Tree	Quail	2015	5	138	2015-07-01 09:02:13	2015-07-02 23:00:00	37.95		Ants first visible at 10:45 am on 7/1, fly first visible at 3:15 pm on 7/1, squirrel sitting on ground facing away from trial site in background in time lapse pic - it's probably at least 10 feet away from the nest/camera and isn't paying any attention to it, beetle first seen at 3:45 pm on 7/2, big beetle first seen at 9:15 pm on 7/2, carcass pushed out of nest btwn 10:45 and 11 pm on 7/2
QT21	Yes	Tree	Quail	2015	4	137	2015-07-02 08:51:00	2015-07-03 04:40:01	19.82	rat snake	Fly first seen at 10:30 am on 7/2, ants first seen at 12:15 pm on 7/2, snake comes in and takes the carcass
QT22	No	Tree	Quail	2015	6	131	2015-07-07 11:14:57	2015-07-08 22:15:00	35		Bee/wasp first seen at 1:15 pm on 7/7, ants first seen at 5 pm on 7/7, small beetles first seen at 9:45 pm on 7/7, beetles first seen at 3:45 am on 7/8, big beetles first seen at 9:30 pm on 7/8, wax paper pushed out of nest btwn 9:30 and 9:45 pm on 7/8, carcass pushed out of nest btwn 10 and 10:15 pm on 7/8
QT23	No	Tree	Quail	2015	1	135.5	2015-07-09 10:27:10	2015-07-10 20:55:23	34.47		Invert first seen at 10:45 am on 7/9, bee/wasp first seen at 12 pm on 7/9, fly first seen at 6:15 pm on 7/9, ant first seen at 7:15 pm on 7/9, beetle first seen at 7 am on 7/10, big beetle first seen at 8:55:22 pm on 7/10, beetles push carcass out of nest at 8:55:23 pm
QT24	No	Tree	Quail	2015	6	127	2015-07-14 07:10:50	2015-07-15 20:45:00	37.57		Ants first seen at 7:45 am on 7/14, fly or bee/wasp first seen at 8:15 am on 7/14, beetles first seen at 8 pm on 7/15, carcass pushed out of nest btwn 8:30 and 8:45 pm on 7/15, opossum comes in and investigates nest - knocks it partially down and falls out of nest - then comes back up and investigates some more - tries to eat part of nest - then leaves
QT25	No	Tree	Quail	2015	6	144	2015-07-14 10:23:16	2015-07-16 05:15:00	42.85		Ant first seen at 2:15 pm on 7/14, bee/wasp first seen at 5:45 pm on 7/14, beetle first seen at 1:45 am on 7/15, fly first seen at 2 am on 7/15, carcass pushed out of nest btwn 5 and 5:15 am on 7/16
QT26	No	Tree	Quail	2015	3	141	2015-07-15 10:51:32	2015-07-17 06:15:00	43.38		Ants first seen at 11:30 am on 7/15, big bug first seen at 10:45 pm on 7/15, big beetle first seen at 5:56:40 am on 7/17, carcass pushed out of nest btwn 6 and 6:15 am on 7/17, chipmunk or squirrel on trunk below nest sniffing the nest
QT27	No	Tree	Quail	2015	1	136	2015-07-16 10:44:18	2015-07-18 01:00:00	38.25		Ants first seen at 11:15 am on 7/16, beetle or fly seen at 9:30 pm on 7/16, beetle first seen at 9 pm on 7/17, carcass pushed out of nest at 12:15 and 1 am on 7/18, squirrel climbs up trunk and looks at nest as it does
QT28	No	Tree	Quail	2015	2	127	2015-07-17 10:15:27	2015-07-18 19:30:00	33.23		Ant first seen at 11:15 am on 7/17, bee/wasp first seen at 5 pm on 7/17, flies first seen at 6 pm on 7/17, beetle first seen at 8 pm on 7/17, big bug first seen at 4:15 am on 7/18, mostly just bone left by 7:30 pm on 7/18 b/c of ant activity, ant activity slows a lot btwn 12:45 and 1:15 am on 7/19 and is done by next morning with nothing left in nest, songbird comes in and looks/sniffs at nest th…
QT29	No	Tree	Quail	2015	2	133	2015-07-17 08:46:35	2015-07-18 20:15:00	35.47		Bee/wasp first seen at 9:45 am on 7/17, fly first visible at 11 am on 7/17, ants first seen at 2:15 am on 7/18, carcass pushed out of nest btwn 8 and 8:15 pm on 7/18, beetles first visible at 8:30 pm on 7/18, big beetles first visible at 9:30 pm on 7/18
QT30	Unknown	Tree	Quail	2015	9	119	2015-07-21 09:31:02	2015-07-22 21:07:30	35.6	unknown vertebrate	Ants first visible at 10:30 am on 7/21, fly first seen at 6:30 am on 7/22, carcass disappears btwn 9 and 9:15 pm on 7/22 - not sure if scavenged by a vert or pushed out of nest by inverts b/c inverts hadn't moved it around at all yet
CG11-16	Yes	Ground	Chicken	2016	7	na	2016-07-06 15:50:00	2016-07-08 01:10:00	33.3333	coyote	At least 2 coyote pups come in and one eats the carcass.
cg1-16	No	Ground	Chicken	2016	7	na	2016-06-30 10:30:00	2016-07-02 04:30:00	42		ants take carcass
CG13-16	No	Ground	Chicken	2016	5	na	2016-07-07 13:15:00	2016-07-09 05:50:00	40.5833		inverts take it under litter at this time, but pretty much gone
CG14-16	Yes	Ground	Chicken	2016	5	na	2016-07-07 11:20:00	2016-07-08 01:31:00	14.1833	racer	might be the same snake that came in earlier, still looks like a racer
cg20-16	Yes	Ground	Chicken	2016	5	na	2016-07-13 09:55:00	2016-07-14 03:45:00	17.8333	raccoon
cg20-16J	No	Ground	Chicken	2016	7	na	2016-07-13 09:35:00	2016-07-15 06:00:00	44.4167		Looks like box turtle attempted to scavenge or at least moved the head of the carcass, but did not appear to scavenge
Cg21-16	No	Ground	Chicken	2016	9	na	2016-07-13 11:35:00	2016-07-15 06:30:00	42.9167		several rain burst during this time.
Cg2-16	No	Ground	Chicken	2016	7	na	2016-07-07 11:40:00	2016-07-09 05:45:00	42.0833
Cg22-16	No	Ground	Chicken	2016	9	na	2016-07-13 12:05:00	2016-07-15 06:10:00	42.0833
Cg30-16	No	Ground	Chicken	2016	9	na	2016-07-07 12:45:00	2016-07-08 06:55:00	18.1667		inverts carry out of site at 7:00 7/8/16
cg31-16	No	Ground	Chicken	2016	7	na	2016-07-19 10:55:00	2016-07-20 05:00:00	18.0833		not taken and activity never ceased
Cg3-16	No	Ground	Chicken	2016	7	na	2016-07-07 11:50:00	2016-07-09 03:15:00	39.4167
cg32-16	No	Ground	Chicken	2016	9	na	2016-07-20 09:40:00	2016-07-22 09:20:00	47.6667		never fully taken; scavenged by bugs; activity slows at this time
cg33-16	No	Ground	Chicken	2016	9	na	2016-07-20 11:25:00	2016-07-22 06:45:00	43.3333		insect activity slowed around this time
cg4-16	Yes	Ground	Chicken	2016	7	na	2016-06-30 08:30:00	2016-07-01 18:35:00	34.0833	racer	snake grabs chicken then appears to move and eat appearing in pic at 7:10pm (7-1) with a bulge
Cg5-16	No	Ground	Chicken	2016	7	na	2016-07-06 14:55:00	2016-07-08 04:30:00	37.5833
cg6-16	Yes	Ground	Chicken	2016	7	na	2016-07-12 10:50:00	2016-07-13 16:25:00	29.5833	turkey vulture
cg7-16	Yes	Ground	Chicken	2016	7	na	2016-07-12 09:35:00	2016-07-13 13:45:00	28.1667	turkey vulture
cg75-16	No	Ground	Chicken	2016	7	na	2016-07-19 10:10:00	2016-07-21 01:10:00	39		ant/invert activity greatly decreased around here leaving hardly anything
cg76-16	No	Ground	Chicken	2016	7	na	2016-07-19 11:00:00	2016-07-21 07:30:00	44.5		ant/beetle activity ceased around this time
cg81-16	Unknown	Ground	Chicken	2016	5	na	2016-07-20 10:00:00	2016-07-20 16:50:00	6.83333	unknown vertebrate	chicken appears at 16:45 and only paper remains at 16:50
cg8-16	No	Ground	Chicken	2016	7	na	2016-07-12 09:11:00	2016-07-14 08:35:00	47.4
cg9-16	Yes	Ground	Chicken	2016	7	na	2016-07-12 09:15:00	2016-07-13 14:45:00	29.5	turkey vulture
ct1-16	No	Tree	Chicken	2016	7	na	2016-06-30 09:25:00	2016-06-30 22:25:00	13		beetles roll carcass out at 22:25 on 6/30/2015
CT12-16	No	Tree	Chicken	2016	7	na	2016-07-06 15:15:00	2016-07-09 01:20:00	58.0833		Time moved out of sight. Nearly gone anyway.
CT13-16	No	Ground	Quail	2016	7	na	2016-07-06 14:05:00	2016-07-07 04:00:00	13.9167		appears to be gone sometime around this time. Completely covered before that.
CT15-16	Yes	Tree	Chicken	2016	5	na	2016-07-07 12:05:00	2016-07-07 18:10:00	6.08333	rat snake	gray rat snake
ct18-16	No	Tree	Chicken	2016	5	na	2016-07-13 12:30:00	2016-07-14 23:50:00	35.3333		beetles roll out of nest at this time.
ct19-16	No	Tree	Chicken	2016	5	na	2016-07-13 08:45:00	2016-07-14 20:36:00	35.85		rolls out of nest at this time.
Ct20-16	No	Tree	Chicken	2016	9	na	2016-07-13 12:40:00	2016-07-14 05:50:00	17.1667		appears beetles knock it out of nest around this time.
Ct2-16	No	Tree	Chicken	2016	7	na	2016-07-06 16:09:00	2016-07-09 13:25:00	69.2667		Possibly gone earlier, but a few butterflies are in the way.
Ct30-16	No	Tree	Chicken	2016	9	na	2016-07-07 13:35:00	2016-07-08 01:50:00	12.25		nearly gone by this time but falls out of nest
ct31-16	No	Tree	Chicken	2016	7	na	2016-07-19 09:09:00	2016-07-24 07:00:00	117.85		picked clean carcass
ct32-16	No	Tree	Chicken	2016	7	na	2016-07-19 11:54:00	2016-07-22 07:20:00	67.4333		insect activity ceased around this time
ct33-16	No	Tree	Chicken	2016	9	na	2016-07-20 10:25:00	2016-07-20 21:10:00	10.75		out of nest at this time
ct34-16	No	Tree	Chicken	2016	9	na	2016-07-20 11:45:00	2016-07-21 02:20:00	14.5833		drug out of nest at this time, last seen at 2:15, 7/21/16
ct35-16	No	Tree	Chicken	2016	9	na	2016-07-27 10:45:00	2016-08-03 04:40:00	144		last sign of body at this time; out of nest at 4:45, 8/3/16
Ct5-16	No	Tree	Chicken	2016	7	na	2016-07-06 14:20:00	2016-07-06 22:25:00	8.08333		Possibly just rolled out of nest by inverts. Unclear from pics
ct6-16	No	Tree	Chicken	2016	7	na	2016-07-12 11:30:00	2016-07-14 01:10:00	37.6667		pushed out of nest 1:10 7-14-16. Hangs by line until 22:50 7/16/16
ct71-16	No	Tree	Chicken	2016	5	na	2016-07-13 09:35:00	2016-07-13 23:15:00	13.6667		rolls out of nest at this time.
ct73-16	no	Tree	Chicken	2016	7	na	2016-07-19 09:05:00	2016-07-20 20:50:00	35.75		out of nest at this time
ct79-16	No	Tree	Chicken	2016	5	na	2016-07-20 08:55:00	2016-07-21 22:36:00	37.6833		out of nest at this time
ct8-16	No	Tree	Chicken	2016	7	na	2016-07-12 08:25:00	2016-07-13 23:50:00	39.4167
ct85-16	Yes	Tree	Chicken	2016	5	na	2016-07-20 12:05:00	2016-07-22 05:54:00	41.8167	coyote	beetles on chicken when coyote takes it; coyote reappears 21:31, 7/22/16
ct86-16	No	Tree	Chicken	2016	5	na	2016-07-20 12:40:00	2016-07-20 21:05:00	8.41667		beetles roll out of nest at this time
ct88-16	No	Tree	Chicken	2016	5	na	2016-07-27 10:28:00	00:00:00	144		carcas remained in nest entire time
ct9-16	No	Tree	Chicken	2016	7	na	2016-07-12 08:50:00	2016-07-14 12:15:00	51.4167
qg1-16	No	Ground	Quail	2016	7	na	2016-06-30 10:00:00	2016-07-01 23:00:00	37		ants move it out of sight around 23:00 7-1-16
QG12-16	Unknown	Ground	Quail	2016	7	na	2016-07-06 15:35:00	2016-07-07 20:50:00	29.25	unknown	There at 20:45 then gone on next pic (20:50). Possibly just inverts, but who knows.
QG13-16	No	Tree	Chicken	2016	7	na	2016-07-06 14:40:00	2016-07-08 01:55:00	35.25		ants moved it out of nest at this time. Still a lot of tissue left
QG14-16	No	Ground	Quail	2016	5	na	2016-07-07 13:45:00	2016-07-08 12:50:00	23.0833		cricket moves it out of view at this time
QG15-16	No	Ground	Quail	2016	5	na	2016-07-07 11:35:00	2016-07-08 12:10:00	24.5833		disentigrates
qg15-16J	Yes	Ground	Quail	2016	7	na	2016-07-12 11:02:00	2016-07-13 10:35:00	23.55	black racer
qg18-16	Yes	Ground	Quail	2016	5	na	2016-07-13 11:45:00	2016-07-13 21:46:00	10.0167	copperhead	copperhead
qg20-16	No	Ground	Quail	2016	7	na	2016-07-13 10:03:00	2016-07-14 09:00:00	22.95
qg20-16D	No	Ground	Quail	2016	5	na	2016-07-13 10:40:00	2016-07-14 10:55:00	24.25
Qg21-16	No	Ground	Quail	2016	9	na	2016-07-13 10:40:00	2016-07-17 04:45:00	90.0833
Qg2-16	No	Ground	Quail	2016	7	na	2016-07-06 17:50:00	2016-07-07 06:50:00	13		Completely out of sight and covered by ants at this time on camera. Time not right on camera.
Qg29-16	No	Ground	Quail	2016	9	na	2016-07-07 12:15:00	2016-07-09 09:30:00	45.25		appears a grasshopper moves it off trigger at 1:20 am on 7/8/16
Qg30-16	No	Ground	Quail	2016	9	na	2016-07-07 13:00:00	2016-07-08 05:55:00	16.9167		inverts carry into a hole at 5:50 7/8/16; 2 different snakes put heads down hole but appear not to eat quail.
qg31-16	No	Ground	Quail	2016	7	na	2016-07-20 01:20:00	2016-07-21 11:55:00	34.5833		times are wrong on camera, drug off paper around this time; can see and activitity around 21:00
qg32-16	No	Ground	Quail	2016	9	na	2016-07-20 08:40:00	2016-07-20 21:00:00	12.3333		drug off paper around this time
qg33-16	No	Ground	Quail	2016	9	na	2016-07-20 12:05:00	2016-07-21 21:55:00	33.8333		drug off paper around this time
Qg5-16	No	Ground	Quail	2016	7	na	2016-07-06 15:15:00	2016-07-07 22:45:00	31.5
qg70-16	No	Ground	Quail	2016	7	na	2016-07-13 13:10:00	2016-07-14 13:45:00	24.5833
qg74-16	No	Ground	Quail	2016	7	na	2016-07-19 09:35:00	2016-07-20 01:10:00	15.5833		last heavy invert activity, never fully taken
qg78-16	Yes	Ground	Quail	2016	7	na	2016-07-19 12:10:00	2016-07-19 21:35:00	9.41667	unknown vertebrate	Rat/frog… hard to tell.
qg8-16	No	Ground	Quail	2016	7	na	2016-07-12 08:50:00	2016-07-14 09:40:00	48.8333		paper turns over and blocks view of carcass at 16:40 7-14-16
qg82-16	No	Ground	Quail	2016	5	na	2016-07-20 10:25:00	2016-07-22 02:30:00	40.0833		quail is moved and dispersed at this time
qg84-16	No	Ground	Quail	2016	5	na	2016-07-20 11:40:00	2016-07-20 21:15:00	9.58333		carcass seems to disappear here. Went off paper around 21:10 7/20/16
QT11-16	No	Tree	Quail	2016	7	na	2016-07-06 16:22:00	2016-07-08 03:10:00	34.8		Moved carcass out of nest at this time. Carcass was covered by paper before though.
qt1-16	No	Tree	Quail	2016	7	na	2016-06-30 11:09:00	2016-07-02 21:40:00	58.5167		inverts move out of nest (beetles)
QT14-16	No	Tree	Quail	2016	5	na	2016-07-07 11:05:00	2016-07-08 09:30:00	22.4167		pushed out of nest at this time
QT15-16	No	Tree	Quail	2016	5	na	2016-07-07 12:30:00	2016-07-08 08:05:00	19.5833		pushed out of nest at this time
qt15-16j	No	Tree	Quail	2016	7	na	2016-07-12 10:37:00	2016-07-13 03:50:00	17.2167		ants push out of nest at this time
qt19-16	No	Tree	Quail	2016	5	na	2016-07-13 13:00:00	2016-07-14 02:11:00	13.1833		ants rolll out of nest at this time.
Qt21-16	Yes	Tree	Quail	2016	9	na	2016-07-13 11:20:00	2016-07-13 23:34:00	12.2333	rat snake	appears to be gray rat snake.
qt2-16J	No	Tree	Quail	2016	7	na	2016-07-07 11:25:00	2016-07-08 21:30:00	34.0833
Qt2-16	censor	Tree	Quail	2016	7	na	2016-07-06	na	na		wind blew carcass and paper out of nest!
Qt30-16	No	Tree	Quail	2016	9	na	2016-07-07 12:35:00	2016-07-08 11:40:00	23.0833
qt31-16	No	Tree	Quail	2016	7	na	2016-07-19 09:50:00	2016-07-22 06:00:00	68.1667		activity ceases around here, quail never moved from nest
qt32-16	Yes	Tree	Quail	2016	7	na	2016-07-19 10:32:00	2016-07-19 18:07:00	7.58333	rat snake	ratsnake appears at this times and begins consumption
qt33-16	No	Tree	Quail	2016	9	na	2016-07-20 09:20:00	2016-07-26 09:20:00	144		never fully taken; carc still in nest
qt34-16	No	Tree	Quail	2016	9	na	2016-07-20 10:08:00	2016-07-22 06:15:00	44.1167		bugs take quail out of site at this time
qt35-16	No	Tree	Quail	2016	9	na	2016-07-27 10:15:00	2016-07-28 04:50:00	18.5833		drug out of nest at this time, last seen at 4:45, 7/28/16
qt36-16	No	Tree	Quail	2016	9	na	2016-07-27 11:05:00	2016-07-28 13:40:00	26.5833		last seen at this time, paper out of nest at 13:42, 7/28/16
qt6-16J	No	Tree	Quail	2016	7	na	2016-07-13 09:00:00	2016-07-14 04:45:00	19.75		big beetle comes in and carries carcass out of nest and down tree, but it got hung up. Completely gone at 10:10 7/16/16
qt72-16	No	Tree	Quail	2016	5	na	2016-07-13 11:10:00	2016-07-14 06:10:00	19
qt77-16	No	Tree	Quail	2016	7	na	2016-07-19 11:30:00	2016-07-20 19:30:00	32		out of nest at this time; out of view at 19:35
qt80-16	No	Tree	Quail	2016	5	na	2016-07-20 09:31:00	2016-07-23 06:25:00	68.9		invert activity slows now, paper comes loose soon after; huge grasshopper interfering
qt8-16	No	Tree	Quail	2016	7	na	2016-07-12 10:05:00	2016-07-14 11:58:00	49.8833
qt83-16	No	Tree	Quail	2016	5	na	2016-07-20 11:10:00	2016-07-21 21:30:00	34.3333		drug out of nest at this time
qt87-16	No	Tree	Quail	2016	5	na	2016-07-27 10:01:00	2016-07-27 20:33:00	10.5333		out of nest at this time
qt89-16	No	Tree	Quail	2016	5	na	2016-07-27 10:55:00	2016-07-28 04:45:00	17.8333		out of view at this time; out of nest at 4:41, beetles may have taken it

## Sheet: key to columns
Key to column headers
Column name	Description
ID	Carcass ID - those with "-16" were deployed in 2016
fate	Yes = scavenged by vertebrate, No = not scavenged by vertebrate, Unknown = unknown if vertebrate scavenged or not, carcass disappeared
hab	Ground or tree placed carcass
carc	Chicken or quail
year	Year carcass was deployed
site	refers to the forested plots where carcasses were deployed
height	height of nest (cm) from ground
p.time	date and time of carcass placement
t.time	date and time carcass was removed
hrs	hours between placement and take time
t.sps	vertebrate take species
Notes	Notes on the carcass
Key to column headers
Column name	Description
ID	Carcass ID - those with "-16" were deployed in 2016
fate	Yes = scavenged by vertebrate, No = not scavenged by vertebrate, Unknown = unknown if vertebrate scavenged or not, carcass disappeared
hab	Ground or tree placed carcass
carc	Chicken or quail
year	Year carcass was deployed
site	refers to the forested plots where carcasses were deployed
height	height of nest (cm) from ground
p.time	date and time of carcass placement
t.time	date and time carcass was removed
hrs	hours between placement and take time
t.sps	vertebrate take species
Notes	Notes on the carcass
